# Supplementary material for: Estimating R0 from early exponential growth: parallels between 1918 influenza and 2020 SARS-CoV-2 pandemics
Source: PNAS Nexus. 2022 Sep 17;1(4):pgac194. doi: 10.1093/pnasnexus/pgac194 (PMC9802102; doi:10.1093/pnasnexus/pgac194)
Supplement: pgac194_Supplemental_Files [file pgac194_supplemental_files.zip]

Archive with 10 entries (10 files):
- PNASNEXUS-PNASNEXUS-2022-00583-T-s01.pdf
- PNASNEXUS-PNASNEXUS-2022-00583-T-s02.sty
- PNASNEXUS-PNASNEXUS-2022-00583-T-s03.bst
- PNASNEXUS-PNASNEXUS-2022-00583-T-s04.sty
- PNASNEXUS-PNASNEXUS-2022-00583-T-s05.cls
- PNASNEXUS-PNASNEXUS-2022-00583-T-s06.sty
- PNASNEXUS-PNASNEXUS-2022-00583-T-s07.sty
- PNASNEXUS-PNASNEXUS-2022-00583-T-s08.sty
- PNASNEXUS-PNASNEXUS-2022-00583-T-s09.tex
- PNASNEXUS-PNASNEXUS-2022-00583-T-s10.bib
