# Supplementary material for: Estimating R0 from early exponential growth: parallels between 1918 influenza and 2020 SARS-CoV-2 pandemics
Source: PNAS Nexus. 2022 Sep 17;1(4):pgac194. doi: 10.1093/pnasnexus/pgac194 (PMC9802102; doi:10.1093/pnasnexus/pgac194)
Supplement: pgac194_Supplemental_Files [file pgac194_supplemental_files.zip › PNASNEXUS-PNASNEXUS-2022-00583-T-s02.sty]

%%% PNAS one column mathematics article style file
%%% For use with pnas-new.cls
\NeedsTeXFormat{LaTeX2e}
\ProvidesPackage{pnasmathematics}[2018/05/06 v1.3 PNAS one column mathematics article style]

%% Set whether the abstract is set into the first column
\setboolean{shortarticle}{false} 
% true = set into first column
% false = spans page width

%% Set to single column style
\onecolumn
\setboolean{singlecolumn}{true} 

%% Set colors
\definecolor{color2}{RGB}{130,0,0} % color

%% Set up the first page footnote/fact box here
\RequirePackage{float}
\floatstyle{plain}
\newfloat{sigstatement}{b!}{sst}

\additionalelement{%
\begin{sigstatement}
\sffamily
\mdfdefinestyle{pnassigstyle}{linewidth=0.7pt,backgroundcolor=pnasblueback,linecolor=pnasbluetext,fontcolor=pnasbluetext,innertopmargin=6pt,innerrightmargin=6pt,innerbottommargin=6pt,innerleftmargin=6pt}
\@ifundefined{@significancestatement}{}{%	
	\begin{mdframed}[style=pnassigstyle]%
	\section*{Significance Statement}%
	\@significancestatement
	\end{mdframed}}
%     \medskip
\scriptsize
\@ifundefined{@authorcontributions}{}{\@authorcontributions}
\vskip5pt%
\@ifundefined{@authordeclaration}{}{\@authordeclaration}
\vskip5pt%
\@ifundefined{@equalauthors}{}{\@equalauthors}
\vskip5pt%
\@ifundefined{@correspondingauthor}{}{\@correspondingauthor}
\end{sigstatement}
}

\endinput
