# Supplementary material for: Estimating R0 from early exponential growth: parallels between 1918 influenza and 2020 SARS-CoV-2 pandemics
Source: PNAS Nexus. 2022 Sep 17;1(4):pgac194. doi: 10.1093/pnasnexus/pgac194 (PMC9802102; doi:10.1093/pnasnexus/pgac194)
Supplement: pgac194_Supplemental_Files [file pgac194_supplemental_files.zip › PNASNEXUS-PNASNEXUS-2022-00583-T-s04.sty]

%%% PNAS Invited Submission style file
%%% For use with pnas-new.cls
\NeedsTeXFormat{LaTeX2e}
\ProvidesPackage{pnasinvited}[2018/05/06 v1.3 PNAS Invited Submission style]

%% Set whether the abstract is set into the first column
\setboolean{shortarticle}{false} 
% true = set into first column
% false = spans page width

%% Set colors
\definecolor{color2}{RGB}{200,89,45} % color

%% Set up the author information
\newsavebox{\authfootinfo}
\additionalelement{} % Don't use the \additionalelement field (set blank)
% Author affiliation as footnote
% Patch the \@author from authblk -- shouldn't display affiliation here
\patchcmd{\@author}{\\[\affilsep]\AB@affillist}{}{}{}

\appto{\maketitle}{%
  \savebox{\authfootinfo}{%
    \begin{minipage}{\textwidth}
    \footnotesize
    \vskip4pt\hrule\vskip6pt
    \AB@affillist\par
    \@authorcontributions\par
    \@equalauthors\par
    \@correspondingauthor\par
    \@authordeclaration\par
    \end{minipage}%
  }
  \newlength\authfootheight
  \settoheight{\authfootheight}{\usebox{\authfootinfo}}
  \addtolength{\authfootheight}{\baselineskip}
  \begin{authfoot}
  \usebox{\authfootinfo}
  \end{authfoot}
  \afterpage{%
    \begin{authfoot}
    \vskip\dimexpr(\authfootheight+\baselineskip)
    \end{authfoot}
  }
}

% Author information in a box at the bottom as two floats.
\RequirePackage{float}
\floatstyle{plain}
\newfloat{authfoot}{b!}{auf}

%% Set sans as default font
\renewcommand{\familydefault}{\sfdefault}
\renewcommand{\keywordsfont}{\sffamily}

% Add line after abstract
\appto{\abscontent}{\par\textcolor{color2}{\hrulefill}}

% Add colour to the title
\appto{\titlefont}{\color{color2}}

% ...and section headings
\titleformat{\section}
  {\large\sffamily\bfseries\color{color2}}
  {\thesection.}
  {0.5em}
  {#1}
  []
\titleformat{name=\section,numberless}
  {\large\sffamily\bfseries\color{color2}}
  {}
  {0em}
  {#1}
  []  
\titleformat{\subsection}[runin]
  {\sffamily\bfseries\itshape}
  {\thesubsection.}
  {0.5em}
  {#1. }
  []
% Other section headings left unchanged.

%% No dropcaps. So re-define to do nothing in case user switches
% from the research article template
\renewcommand{\dropcap}[1]{\noindent #1}

%% Tweaks to footer
\fancypagestyle{firststyle}{
   \fancyfoot[R]{\footerfont PNAS\hspace{7pt}|\hspace{7pt}\textbf{\today}\hspace{7pt}|\hspace{7pt}vol. XXX\hspace{7pt}|\hspace{7pt}no. XX\hspace{7pt}|\hspace{7pt}\textbf{\thepage\space of\space\pageref{LastPage}}}
   \fancyfoot[L]{\footerfont\@doi}
}

\fancyfoot[LE]{\footerfont\textbf{\thepage\space of\space\pageref{LastPage}}\hspace{7pt}|\hspace{7pt}\@doi}

%% Make the bibliography number labels bold
\renewcommand\@biblabel[1]{\textbf{#1}}

%% Adjust the style of the Materials & Methods section
\titleformat{\matmethods@section}
   {\large\sffamily\bfseries\color{color2}}
   {}
   {0em}
   {#1}
   []
\titlespacing{\matmethods@section}
	{0pt}
	{3.25ex plus 1ex minus .2ex}
	{1.5ex plus .2ex}
\renewcommand{\showmatmethods}{% Display materials&methods section
\@ifundefined{@matmethods}{}{\matmethods@section{Materials and Methods}{\noindent\@matmethods}}
}

%% Adjust the style of the acknowledgments section
\titleformat{\acknow@section}
  {\large\sffamily\bfseries\color{color2}}
  {}
  {0em}
  {#1}
  []
\titlespacing{\acknow@section}
	{0pt}
	{3.25ex plus 1ex minus .2ex}
	{1.5ex plus .2ex}
\renewcommand{\showacknow}{% Display acknowledgments section
\@ifundefined{@acknow}{}{\acknow@section{Acknowledgments}\noindent\@acknow}
}

\endinput
