# Supplementary material for: Estimating R0 from early exponential growth: parallels between 1918 influenza and 2020 SARS-CoV-2 pandemics
Source: PNAS Nexus. 2022 Sep 17;1(4):pgac194. doi: 10.1093/pnasnexus/pgac194 (PMC9802102; doi:10.1093/pnasnexus/pgac194)
Supplement: pgac194_Supplemental_Files [file pgac194_supplemental_files.zip › PNASNEXUS-PNASNEXUS-2022-00583-T-s08.sty]

%%% PNAS two column brief-report style file
%%% For use with pnas-new.cls
\NeedsTeXFormat{LaTeX2e}
\ProvidesPackage{pnasbriefreport}[2019/05/28 v1.1 PNAS two column brief report style]

%% Set whether the abstract is set into the first column
\setboolean{shortarticle}{true} 
% true = set into first column
% false = spans page width

%% Set colors
\definecolor{color2}{RGB}{130,0,0} % color

%% Set up the first page footnote/fact box here
\RequirePackage{float}
\floatstyle{plain}
\newfloat{sigstatement}{b!}{sst}

% \additionalelement{} % Don't use the \additionalelement field (set blank)
%% v1.1 Better: just suppress sigstatement
\renewcommand{\significancestatement}[1]{}
\additionalelement{%
\afterpage{\begin{sigstatement}
\sffamily\scriptsize
\@ifundefined{@authorcontributions}{}{\@authorcontributions}
\vskip5pt%
\@ifundefined{@authordeclaration}{}{\@authordeclaration}
\vskip5pt%
\@ifundefined{@equalauthors}{}{\@equalauthors}
\vskip5pt%
\@ifundefined{@correspondingauthor}{}{\@correspondingauthor}
\end{sigstatement}}
}
\apptocmd{\@maketitle}{%
\tikz[remember picture,overlay]
  \node[rotate=90,anchor=south east,text=white,fill=black,font=\sffamily\bfseries,inner xsep=2.5em,inner ysep=1em,text depth=1em] at (current page.north east) {BRIEF REPORT};
}

\endinput
