# Supplementary material for: Estimating R0 from early exponential growth: parallels between 1918 influenza and 2020 SARS-CoV-2 pandemics
Source: PNAS Nexus. 2022 Sep 17;1(4):pgac194. doi: 10.1093/pnasnexus/pgac194 (PMC9802102; doi:10.1093/pnasnexus/pgac194)
Supplement: pgac194_Supplemental_Files [file pgac194_supplemental_files.zip › PNASNEXUS-PNASNEXUS-2022-00583-T-s10.bib]

%%%%%%%%%%%%%%%%%%%%%%%%%%%%%%%%%%%%%%%%%%%%%%%%%%%%%%%%%%%%%%%%%%%%%%%%%%%%%%%%%%%%%%%%%%%%%%%%%%%%%%%%%%%%%%
@article{ma2020estimating,
  title={Estimating epidemic exponential growth rate and basic reproduction number},
  author={Ma, Junling},
  journal={Infectious Disease Modelling},
  volume={5},
  pages={129--141},
  year={2020},
  publisher={Elsevier},
  doi={https://doi.org/10.1016/j.idm.2019.12.009}
}

@article{link2012thinning,
  title={On thinning of chains in MCMC},
  author={Link, William A and Eaton, Mitchell J},
  journal={Methods in ecology and evolution},
  volume={3},
  number={1},
  pages={112--115},
  year={2012},
  publisher={Wiley Online Library},
  doi={https://doi.org/10.1111/j.2041-210X.2011.00131.x}
}

@article{depaoli2016just,
  title={Just another Gibbs sampler (JAGS) flexible software for MCMC implementation},
  author={Depaoli, Sarah and Clifton, James P and Cobb, Patrice R},
  journal={Journal of Educational and Behavioral Statistics},
  volume={41},
  number={6},
  pages={628--649},
  year={2016},
  publisher={SAGE Publications Sage CA: Los Angeles, CA},
  doi={https://doi.org/10.3102/2F1076998616664876}
}

@article{collins1930mortality,
  title={Mortality from influenza and pneumonia in 50 large cities of the United States, 1910-1929},
  author={Collins, Selwyn D and Frost, Wade Hampton and Gover, Mary and Sydenstricker, Edgar},
  journal={Public Health Reports},
  volume={45},
  pages={2277–2328},
  year={1930},
  publisher={Ann Arbor, Michigan: Michigan Publishing, University Library, University of Michigan},
  doi={https://doi.org/10.2307/4579795}
}

@article{TildesleyR0FootMouth,
  title={Is $R_0$ a good predictor of final epidemic size: Foot-and-mouth disease in the UK},
  author={Tildesley, M. J. and Keeling, M. J.},
  journal={Journal of Theoretical Biology},
  volume={258},
  issue={4},
  pages={863},
  year={2009},
  publisher={Elsevier},
  doi={https://doi.org/10.1016/j.jtbi.2009.02.019}
}

@book{anderson1992infectious,
  title={Infectious diseases of humans: dynamics and control},
  author={Anderson, Roy M and May, Robert M},
  year={1992},
  publisher={Oxford university press}
}

@article{obadia2012r0,
  title={The R0 package: a toolbox to estimate reproduction numbers for epidemic outbreaks},
  author={Obadia, Thomas and Haneef, Romana and Bo{\"e}lle, Pierre-Yves},
  journal={BMC medical informatics and decision making},
  volume={12},
  number={1},
  pages={1--9},
  year={2012},
  publisher={BioMed Central}
}

@article{johnson2002updating,
  title={Updating the accounts: global mortality of the 1918-1920" Spanish" influenza pandemic},
  author={Johnson, Niall PAS and Mueller, Juergen},
  journal={Bulletin of the History of Medicine},
  pages={105--115},
  year={2002},
  publisher={JSTOR}
}

@article{agrawal2021comparative,
  title={A Comparative Analysis of the Spanish Flu 1918 and COVID-19 Pandemics},
  author={Agrawal, Akhilesh and Gindodiya, Aadesh and Deo, Kaivalya and Kashikar, Supriya and Fulzele, Punit and Khatib, Nazli},
  journal={The Open Public Health Journal},
  volume={14},
  number={1},
  year={2021}
}

@article{burkhard2021higher,
  title={Higher prevalence of pulmonary macrothrombi in SARS-CoV-2 than in influenza A: autopsy results from ‘Spanish flu’1918/1919 in Switzerland to Coronavirus disease 2019},
  author={Burkhard-Koren, Nina Maria and Haberecker, Martina and Maccio, Umberto and Ruschitzka, Frank and Schuepbach, Reto A and Zinkernagel, Annelies S and Hardmeier, Thomas and Varga, Zsuzsanna and Moch, Holger},
  journal={The Journal of Pathology: Clinical Research},
  volume={7},
  number={2},
  pages={135--143},
  year={2021},
  publisher={Wiley Online Library}
}

@article{petersen2020comparing,
  title={Comparing SARS-CoV-2 with SARS-CoV and influenza pandemics},
  author={Petersen, Eskild and Koopmans, Marion and Go, Unyeong and Hamer, Davidson H and Petrosillo, Nicola and Castelli, Francesco and Storgaard, Merete and Al Khalili, Sulien and Simonsen, Lone},
  journal={The Lancet infectious diseases},
  year={2020},
  publisher={Elsevier}
}

@misc{NYT2020,
  author = {New York Times},
  title = {Coronavirus (Covid-19) Data in the United States},
  year = {Retrieved November, 2020},
  publisher = {GitHub},
  journal = {GitHub repository},
  howpublished = {\url{https://github.com/nytimes/covid-19-data}},
  commit = {Insert Commit Here}
}

@article{white2008transmissibility,
  title={Transmissibility of the influenza virus in the 1918 pandemic},
  author={White, Laura Forsberg and Pagano, Marcello},
  journal={PLoS One},
  volume={3},
  number={1},
  pages={e1498},
  year={2008},
  publisher={Public Library of Science San Francisco, USA}
}

@article{rai2020estimates,
  title={Estimates of serial interval for COVID-19: A systematic review and meta-analysis},
  author={Rai, Balram and Shukla, Anandi and Dwivedi, Laxmi Kant},
  journal={Clinical epidemiology and global health},
  year={2020},
  publisher={Elsevier}
}

@article{ives2021estimating,
  title={Estimating and explaining the spread of COVID-19 at the county level in the USA},
  author={Ives, Anthony R and Bozzuto, Claudio},
  journal={Communications biology},
  volume={4},
  number={1},
  pages={1--9},
  year={2021},
  publisher={Nature Publishing Group}
}

@article{mills2004transmissibility,
  title={Transmissibility of 1918 pandemic influenza},
  author={Mills, Christina E and Robins, James M and Lipsitch, Marc},
  journal={Nature},
  volume={432},
  number={7019},
  pages={904--906},
  year={2004},
  publisher={Nature Publishing Group}
}

@article{covid2020evidence,
  title={Evidence for limited early spread of COVID-19 within the United States, January--February 2020},
  author={CDC COVID-19 Response Team: Jorden, Michelle A and Rudman, Sarah L and Villarino, Elsa and Hoferka, Stacey and Patel, Megan T and Bemis, Kelley and Simmons, Cristal R and Jespersen, Megan and others},
  journal={Morbidity and Mortality Weekly Report},
  volume={69},
  number={22},
  pages={680},
  year={2020},
  publisher={Centers for Disease Control and Prevention}
}

@article{delamater_complexity_2019,
	title = {Complexity of the {Basic} {Reproduction} {Number} ({R0})},
	volume = {25},
	issn = {1080-6059},
	url = {https://wwwnc.cdc.gov/eid/article/25/1/17-1901_article},
	doi = {10.3201/eid2501.171901},
	abstract = {The basic reproduction number (R0), also called the basic reproduction ratio or rate or the basic reproductive rate, is an epidemiologic metric used to describe the contagiousness or transmissibility of infectious agents. R0 is affected by numerous biological, sociobehavioral, and environmental factors that govern pathogen transmission and, therefore, is usually estimated with various types of complex mathematical models, which make R0 easily misrepresented, misinterpreted, and misapplied. R0 is not a biological constant for a pathogen, a rate over time, or a measure of disease severity, and R0 cannot be modified through vaccination campaigns. R0 is rarely measured directly, and modeled R0 values are dependent on model structures and assumptions. Some R0 values reported in the scientific literature are likely obsolete. R0 must be estimated, reported, and applied with great caution because this basic metric is far from simple.},
	number = {1},
	journal = {Emerging Infectious Disease journal},
	author = {Delamater, Paul and Street, Erica and Leslie, Timothy and Yang, Y. Tony and Jacobsen, Kathryn},
	year = {2019},
	keywords = {basic reproduction number, basic reproduction rate, basic reproduction ratio, basic reproductive rate, basic reproductive ratio, disease outbreaks, infectious disease transmission, mathematical modeling, outbreaks, R0, theoretical models},
	pages = {1},
}

@article{elderd2013population,
  title={Population-level differences in disease transmission: A Bayesian analysis of multiple smallpox epidemics},
  author={Elderd, Bret D and Dwyer, Greg and Dukic, Vanja},
  journal={Epidemics},
  volume={5},
  number={3},
  pages={146--156},
  year={2013},
  publisher={Elsevier},
  doi={https://doi.org/10.1016/j.epidem.2013.07.001}
}

@article{ference2020physiologic,
  title={Physiologic model for seasonal patterns in flu transmission},
  author={Ference, Ryan S and Leonard, James A and Stupak, Howard D},
  journal={The Laryngoscope},
  volume={130},
  number={2},
  pages={309--313},
  year={2020},
  publisher={Wiley Online Library}
}

@article{hatchett2007public,
  title={Public health interventions and epidemic intensity during the 1918 influenza pandemic},
  author={Hatchett, Richard J and Mecher, Carter E and Lipsitch, Marc},
  journal={Proceedings of the National Academy of Sciences},
  volume={104},
  number={18},
  pages={7582--7587},
  year={2007},
  publisher={National Acad Sciences}
}


@book{gibson1998population,
  title={Population of the 100 Largest Cities and Other Urban Places in the United States:.},
  author={Gibson, Campbell},
  year={1998},
  publisher={Population Division, US Bureau of the Census}
}


@Manual{tidycensus,
  title = {tidycensus: Load US Census Boundary and Attribute Data as 'tidyverse' and 'sf'-Ready Data Frames},
  author = {Kyle Walker and Matt Herman},
  year = {2022},
  note = {R package version 1.2.1.9000},
  url = {https://walker-data.com/tidycensus/},
}

@website{Census2019API,
  title={Population Estimates API: Vintage 2019},
  author={U.S. Census Bureau},
  year ={2021},
  accessed = {May 5, 2022}
  }
  
  @article{wallinga2007generation,
  title={How generation intervals shape the relationship between growth rates and reproductive numbers},
  author={Wallinga, Jacco and Lipsitch, Marc},
  journal={Proceedings of the Royal Society B: Biological Sciences},
  volume={274},
  number={1609},
  pages={599--604},
  year={2007},
  publisher={The Royal Society London}
}

@article{barry2008cross,
  title={Cross-protection between successive waves of the 1918--1919 influenza pandemic: epidemiological evidence from US Army camps and from Britain},
  author={Barry, John M and Viboud, C{\'e}cile and Simonsen, Lone},
  journal={The Journal of infectious diseases},
  volume={198},
  number={10},
  pages={1427--1434},
  year={2008},
  publisher={The University of Chicago Press}
}

@article{barry2008cross,
  title={Cross-protection between successive waves of the 1918--1919 influenza pandemic: epidemiological evidence from US Army camps and from Britain},
  author={Barry, John M and Viboud, C{\'e}cile and Simonsen, Lone},
  journal={The Journal of infectious diseases},
  volume={198},
  number={10},
  pages={1427--1434},
  year={2008},
  publisher={The University of Chicago Press}
}

@article{paul2021genomic,
  title={Genomic surveillance for SARS-CoV-2 variants circulating in the United States, December 2020--May 2021},
  author={Paul, Prabasaj and France, Anne Marie and Aoki, Yutaka and Batra, Dhwani and Biggerstaff, Matthew and Dugan, Vivien and Galloway, Summer and Hall, Aron J and Johansson, Michael A and Kondor, Rebecca J and others},
  journal={Morbidity and Mortality Weekly Report},
  volume={70},
  number={23},
  pages={846},
  year={2021},
  publisher={Centers for Disease Control and Prevention}
}
